# Supplementary material for: A Golgi Apparatus-Targeting, Naphthalimide-Based Fluorescent Molecular Probe for the Selective Sensing of Formaldehyde
Source: Molecules. 2021 Aug 17;26(16):4980. doi: 10.3390/molecules26164980 (PMC8401398; doi:10.3390/molecules26164980)
Supplement: Supplementary file 1 [file molecules-26-04980-s001.zip]

Archive with 1 entries (1 files):
- molecules-1314838-supplementary.pdf
